# Supplementary material for: Efficacy and safety of tirzepatide in patients with type 2 diabetes mellitus: A bayesian network meta-analysis
Source: Front Pharmacol. 2022 Oct 14;13:998816. doi: 10.3389/fphar.2022.998816 (PMC9613929; doi:10.3389/fphar.2022.998816)
Supplement: Supplementary file 1 [file Table1.XLSX]

## Sheet: Sheet1
No.	Title	First author	Year	Study Design	Patients Country	Intervention			Number of patients			Gender(male/female)			Age			Disease	Baseline HbA1c				Baseline BMI				Duration of diabetes				Course	Follow-up
						experimental group	control group1	control group2	experimental group	control group1	control group2	experimental group	control group1	control group2	experimental group	control group1	control group2		experimental group	control group1	control group2	Overall	experimental group	control group1	control group2	Overall	experimental group	control group1	control group2	Overall
1	Efficacy and safety of LY3298176, a novel dual GIP and GLP-1 receptor agonist, in patients with type 2 diabetes: a randomised, placebo-controlled and active comparator-controlled phase 2 trial	Juan Pablo Frias	2018	a randomised, placebo-controlled and active comparator-controlled phase 2 trial	47 sites in Poland, Puerto Rico, Slovakia, and USA	Tirzepatide 1mg Tirzepatide 5mg Tirzepatide 10mg Tirzepatide 15mg	Dulaglutide 1.5mg	Placebo	1mg:52 5mg:55 10mg:51 15mg:53	54	51	1mg:29/23 5mg:34/21 10mg:30/21 15mg:22/31	24/30	29/22	1mg:57.4 (8.9) 5mg:57.9 (8.2) 10mg:56.5 (9.9) 15mg:56.0 (7.6)	58.7 (7.8)	56.6 (8.9)	type 2 diabetes	1mg:8.2 (0.9) 5mg:8.2 (1.0) 10mg: 8.2 (1.1) 15mg: 8.1 (1.1)	8.1 (1.0)	8.0 (0.9)	8.1 (1.0)	1mg:32.9 (6.1) 5mg:32.9 (5.7) 10mg:32.6 (5.8) 15mg: 32.2 (6.2)	32.4 (5.4)	32.4 (6.0)	32.6 (5.9)	1mg:7.8 (5.4) 5mg: 8.9 (5.7) 10mg:7.9 (5.8) 15mg: 8.5 (6.1)	9.3 (7.1)	8.6 (7.0)	9.0(6.0)	26weeks	12/26+4weeks
2	Efficacy and tolerability of tirzepatide, a dual glucose-dependent insulinotropic peptide and glucagon-like peptide-1 receptor agonist in patients with type 2 diabetes: A 12-week, randomized, double-blind, placebo-controlled study to evaluate different dose-escalation regimens	Juan Pablo Frias	2020	a randomized, double-blind, placebo-controlled,dose-escalation phase 2 trial	13 sites in the United States	Tirzepatide 12mg Tirzepatide 15-1mg Tirzepatide 15-2mg		Placebo	12mg: 29 15-1mg: 28 15-2mg: 28		26	12mg: 15/14 15-1mg: 16/12 15-2mg: 23/5		12/14	12mg: 61.2 (7.56) 15-1mg: 55.5 (8.54) 15-2mg: 56.6 (9.21)		56.0 (10.13)	type 2 diabetes	12mg: 8.4 (0.90) 15-1mg: 8.5 (1.17) 15-2mg: 8.4 (1.12)		8.2 (1.22)	8.4	12mg: 32.0 (5.19) 15-1mg:32.0 (5.56) 15-2mg:31.1 (4.21)		32.5 (5.70)	31.9	12mg:10.5 (7.90) 15-1mg: 8.2 (4.87) 15-2mg:8.9 (6.35)		8.8 (6.43)	9.1	12weeks	12+4weeks
3	Tirzepatide versus insulin glargine in type 2 diabetes and increased cardiovascular risk (SURPASS-4): a randomised, open-label, parallel-group, multicentre, phase 3 trial	Stefano Del Prato	2021	a randomised, open-label, parallel-group, multicentre, phase 3 trial	187 sites in 14 countries on five continents	Tirzepatide 5mg Tirzepatide 10mg Tirzepatide 15 mg	Insulin glargine		5mg: 329 10mg: 328 15mg: 338	1000		5mg: 198/131 10mg: 209/119 15mg: 203/135	636/364		5mg: 62.9 (8.6) 10mg: 63.7 (8.7) 15mg: 63.7 (8.6)	63.8 (8.5)		type 2 diabetes with high cardiovascular risk	5mg: 8.52 (0.84) 10mg: 8.59 (0.91) 15mg: 8.52 (0.98)	8.50 (0.85)		8.52 (0.88)	5mg: 32.6 (6.06) 10mg: 32.8 (5.51) 15mg: 32.5 (5.02)	32.5 (5.55)		32.6 (5.54)	5mg: 9.8 (6.2–15.3) 10mg: 10.6 (6.5–16.2) 15mg: 10.4 (5.5–15.7)	10.7 (4.4)		10.5 (6.2–15.9)	52—104weeks	52+4weeks
4	Tirzepatide versus Semaglutide Once Weekly in Patients with Type 2 Diabetes	Juan Pablo Frias	2021	an open-label, parallel-group, randomized, active-controlled, phase 3 trial	128 sites in the United States, Argentina, Australia, Brazil, Canada, Israel, Mexico, and the United Kingdom	Tirzepatide 5mg Tirzepatide 10mg Tirzepatide 15 mg	Semaglutide 1mg		5mg: 470 10mg: 469 15mg: 470	469		5mg: 205/265 10mg: 238/231 15mg: 214/256	225/244		5mg: 56.3 (10.0) 10mg: 57.2 (10.5) 15mg: 55.9 (10.4)	56.9 (10.8)		type 2 diabetes	5mg: 8.32 (1.08) 10mg: 8.30 (1.02) 15mg: 8.26 (1.00)	8.25 (1.01)		8.28 (1.03)	5mg: 33.8 (6.85) 10mg: 34.3 (6.60) 15mg:34.5 (7.11)	34.2 (7.15)		34.2 (6.93)	5mg:9.1 (7.16) 10mg:8.4 (5.90) 15mg:8.7 (6.85)	8.3 (5.80)		8.6±6.46	40weeks	40+4weeks
5	Once-weekly tirzepatide versus once-daily insulin degludec as add-on to metformin with or without SGLT2 inhibitors in patients with type 2 diabetes (SURPASS-3): a randomised, open-label, parallel-group, phase 3 trial	Bernhard Ludvik	2021	a multicentre, randomised, active-controlled, open-label, parallel-group, phase 3 trial	122 medical research centres and hospitals in Argentina, Austria, Greece, Hungary, Italy, Poland, Puerto Rico, Romania, South Korea, Spain, Taiwan, Ukraine, and the USA	Tirzepatide 5mg Tirzepatide 10mg Tirzepatide 15 mg	Insulin degludec		5mg: 358 10mg: 360 15mg: 359	360		5mg: 200/158 10mg: 195/165 15mg: 194/165	213/147		5mg: 57.2 (10.1) 10mg: 57.4 (9.7) 15mg: 57.5 (10.2)	57.5 (10.1)		type 2 diabetes	5mg: 8.17 (0.89) 10mg: 8.18 (0.89) 15mg: 8.21 (0.94)	8.12 (0.94)		8.17 (0.91)	5mg:33.6 (5.9) 10mg:33.4 (6.2) 15mg:33.7 (6.1)	33.4 (6.1)		33.5 (6.1)	5mg:8.5 (5.8) 10mg:8.4 (6.6) 15mg: 8.5 (6.5)	8.1 (6.0)		8.4 (6.2)	52weeks	52+4weeks
6	Efficacy and safety of a novel dual GIP and GLP-1 receptor agonist tirzepatide in patients with type 2 diabetes (SURPASS-1): a double-blind, randomised, phase 3 trial	Julio Rosenstock	2021	a double-blind, randomised, placebo-controlled, phase 3 trial	52 medical research centres and hospitals in India, Japan, Mexico, and the USA	Tirzepatide 5mg Tirzepatide 10mg Tirzepatide 15 mg		Placebo	5mg: 121 10mg: 121 15mg: 121		115	5mg: 56/65 10mg: 72/49 15mg: 63/58		56/59	5mg: 54.1 (11.9) 10mg:55.8 (10.4) 15mg: 52.9 (12.3)		53.6 (12.8)	type 2 diabetes	5mg:7.97 (0.84) 10mg:7.90 (0.78) 15mg: 7.85 (1.02)		8.05 (0.80)	7.94 (0.87)	5mg:32.2 (7.0) 10mg:32.2 (7.6) 15mg:31.5 (5.5)		31.7 (6.1)	31.9 (6.6)	5mg: 4.6 (5.1) 10mg: 4.9 (5.6) 15mg: 4.8 (5.0)		4.5 (5.9)	4.7 (5.4)	40weeks	40+4weeks
7	Effect of Subcutaneous Tirzepatide vs Placebo Added to Titrated Insulin Glargine on Glycemic Control in Patients With Type 2 Diabetes: The SURPASS-5 Randomized Clinical Trial	Dominik Dahl	2022	a phase 3, randomized, double-blind, parallel, multicenter, placebo-controlled study	45 medical research centers and hospitals in the US, Japan, Czech Republic, Germany, Poland, Puerto Rico, Slovakia, and Spain	Tirzepatide 5mg Tirzepatide 10mg Tirzepatide 15 mg		Placebo	5mg: 116 10mg: 119 15mg: 120		120	5mg: 61/55 10mg: 72/47 15mg: 65/55		66/54	5mg: 62 (10) 10mg: 60 (10) 15mg: 61 (10)		60 (10)	type 2 diabetes	5mg: 8.30 (0.88) 10mg: 8.36 (0.83) 15mg: 8.23 (0.86)		8.37 (0.84)	8.31	5mg: 33.6 (5.9) 10mg: 33.4 (6.2) 15mg: 33.4 (5.9)		33.2 (6.3)	33.4	5mg: 14.1 (8.1) 10mg: 12.6 (6.2) 15mg: 13.7 (7.5)		12.9 (7.4)	13.3	40weeks	40+4weeks
8	Efficacy and safety of tirzepatide monotherapy compared with dulaglutide in Japanese patients with type 2 diabetes (SURPASS J-mono): a double-blind, multicentre, randomised, phase 3 trial	Nobuya Inagaki	2022	a phase 3, randomized, double-blind, parallel, single-center, active-controlled study	Japan	Tirzepatide 5mg Tirzepatide 10mg Tirzepatide 15 mg	Dulaglutide 0.75 mg		5mg: 159 10mg: 158 15mg: 160	159		5mg: 113/46 10mg: 119/39 15mg: 132/28	117/42		5mg: 56.8 (10.1) 10mg: 56.2 (10.3) 15mg: 56.0 (10.7)	57.5 (10.2)		type 2 diabetes	5mg: 8.2 (0.9) 10mg: 8.2 (0.9) 15mg: 8.2 (0.9)	8.2 (0.9)		8.2 (0.9)	5mg: 28.6 (5.4) 10mg: 28.0 (4.1) 15mg: 28.1 (4.4)	27.8 (3.7)		28.1 (4.4)	5mg: 4.5 (2.1-7.5) 10mg: 5.1 (2.2-8.4) 15mg: 5.1 (2.2-8.4)	5.0 (1.9-8.4)		4.8 (2.1-8.3)	52weeks	52+4weeks
